# Supplementary material for: Abundance, Diet and Foraging of Galápagos Barn Owls (Tyto furcata punctatissima)
Source: Animals (Basel). 2025 Aug 5;15(15):2283. doi: 10.3390/ani15152283 (PMC12345479; doi:10.3390/ani15152283)
Supplement: Supplementary file 1 [file animals-15-02283-s001.zip]

Archive with 4 entries (4 files):
- Figure S1 and description of behavior.pdf
- Figure S2 Foraging of a pair of barn owls during 7 days of recording.pdf
- Table S2 Wagneretal.pdf
- Table_S1.pdf
